# Supplementary material for: The association of DNA damage response and nucleotide level modulation with the antibacterial mechanism of the anti-folate drug Trimethoprim
Source: BMC Genomics. 2011 Nov 28;12:583. doi: 10.1186/1471-2164-12-583 (PMC3258297; doi:10.1186/1471-2164-12-583)
Supplement: Additional file 2 — Analysis code. R code used for the analysis of the data and tools for retrieving individual gene set scores and generating plots. [file 1471-2164-12-583-S2.ZIP]

Archive with 10 entries (7 files):
- TMP_analysis/
- TMP_analysis/ecoli.Rdata
- __MACOSX/
- __MACOSX/TMP_analysis/
- __MACOSX/TMP_analysis/._ecoli.Rdata
- TMP_analysis/GeneSets.Rdata
- __MACOSX/TMP_analysis/._GeneSets.Rdata
- TMP_analysis/TMP_analysis_code.R
- __MACOSX/TMP_analysis/._TMP_analysis_code.R
- __MACOSX/._TMP_analysis
