# Supplementary material for: The association of DNA damage response and nucleotide level modulation with the antibacterial mechanism of the anti-folate drug Trimethoprim
Source: BMC Genomics. 2011 Nov 28;12:583. doi: 10.1186/1471-2164-12-583 (PMC3258297; doi:10.1186/1471-2164-12-583)
Supplement: Additional file 2 — Analysis code. R code used for the analysis of the data and tools for retrieving individual gene set scores and generating plots. [file 1471-2164-12-583-S2.ZIP › TMP_analysis/TMP_analysis_code.R]

#######
# Load in Data
# This dataset consists of a compendium of expression profiles for E. coli subject
# to a variety of different perturbations. 
# To cite this dataset, please see:
# Sangurdekar et al. Genome Biology (2006)
# Sangurdekar et al. Molecular Microbiology (2010)
# Sangurdekar et al. BMC Genomics (2011)

# The expression data is a matrix of 4405 genes and 385 arrays
# The relevant TMP conditions are:
# LBTMP: arrays 245-250
# M9TMP: 251-255 Time = 0, 5,10,30,60,120 min
# M9TMPAdAA: 256-260 Time = 10,30,60,90,120 min
# M9TMPAA: 261-264 Time = 10,30,60,90,120 min
# M9TMPAd: 265-268 Time = 10,30,60,120 min
# TLD: 351-355 Time = 10,30,60,120 min
# TLM: 356-360 Time = 10,30,60,120 min
#######
library(plyr); library(corpcor); library(edge); library(qvalue); library(caTools)
library(sva) # SVA library can be obtained from: http://www.biostat.jhsph.edu/~jleek/sva/index.html
load("ecoli.Rdata")

#######
# Some functions
#######
shuffle <- function(A) { 
    B <- t(A) 
    ind <- order(c(col(B)), runif(length(B))) 
    matrix(B[ind], nrow=nrow(A), ncol=ncol(A), byrow=TRUE) 
} 
top<-function(x, method = "D", N = 10){
	if(method == "D"){
		return(order(x, decreasing = T)[1:N])
	}
	if(method == "I"){
		return(order(x, decreasing = F)[1:N])
	}
}

#######
# Read Gene Set information
#######
load("GeneSets.Rdata")


############################
# Resample within genes in a given condition
# Hypothesis Q1
############################
sets = t(genesets[,4:4408]); set.names = genesets[,3]
Nc = ncol(sets); Cd = ncol(data.m); Rd = nrow(data.m)

Tk = crossprod(as.matrix(sets), data.m)

Nboot = 100
Tstar = array(0, dim = c(Nc, Cd, Nboot))

	for(boot in 1:Nboot){
		cat(boot,"\n")
		boot.data = (data.m[sample(Rd, replace = T), ])
		Tstar[,,boot] = crossprod(as.matrix(sets), boot.data)
	}

NTkstar = Tstar
NTk = pval1 = pep1 = Tk
	for(aid in 1:Cd){
		cat(aid, "\n")
		m.Tstar = rowMeans(Tstar[,aid,]); s.Tstar = sd(t(Tstar[,aid,]))
		NTk[, aid] = (Tk[, aid] - m.Tstar)/s.Tstar
		NTkstar[, aid, ] = (Tstar[, aid, ] - m.Tstar)/s.Tstar
		pval1[, aid] = edge.pvalue(abs(NTk[,aid]), abs(NTkstar[,aid,]))
		pep1[, aid] = 1 - edge.lfdr(pval1[, aid])
	}
	
############################
# Resample phenotype labels
# Hypothesis Q2
############################

Ek = Tk
Estar = array(0, dim = c(Nc, Cd, Nboot))
for(boot in 1:Nboot){
	cat(boot,"\n")
	boot.data = shuffle(data.m)
	Estar[, , boot] = crossprod(as.matrix(sets), boot.data)
}

NEkstar = Estar
NEk = pval2 = pep2 = Ek
	crange = c(1:Nc)[-c(178:179)]
	for(cid in crange){
		cat(cid, "\n")
		m.Estar = rowMeans(Estar[cid, ,]); s.Estar = sd(t(Estar[cid,,]))
		NEk[cid, ] = (Ek[cid, ] - m.Estar)/s.Estar
		NEkstar[cid, , ] = (Estar[cid, , ] - m.Estar)/s.Estar
		pval2[cid, ] = edge.pvalue(abs(NEk[cid, ]), abs(NEkstar[cid,,]))
		pep2[cid, ] = 1 - edge.lfdr(pval2[cid, ])
	}

############################
# Joint posterior probability and set score (NES) computation
############################
pep = pep1*pep2
NES = (NTk + NEk)/2

############################
# Figure 2: Effect of individual supplements in M9 conditions
# Linear Model using all  time points
############################
setdata = NES[, 251:272]
ad = as.factor(c(rep(0, 5), rep(1,9) , rep(0, 4), rep(1, 4)))
aa = as.factor(c(rep(0, 5), rep(1,13) , rep(0, 4)))
thy = as.factor(c(rep(0, 10), rep(1,4) , rep(0, 8)))
fit = lm(t(setdata) ~ 0 + ad + aa + thy)
coefs = fit$coef

tophits = c(top(abs(coefs[2,]), "D",  10), top(abs(coefs[3,]),"D", 10), top(abs(coefs[4,]), "D",10))
tophits = unique(tophits)

# Gene Set scores
fig2data = cbind(set.names[tophits], data.frame(round(setdata[tophits,], 3)))
write.table(fig2data, file = "Fig2_setdata.txt", sep = "\t", quote = F)

# Regression coefficients
coefs.supp = cbind(set.names[tophits], data.frame(round(t(coefs[, tophits]), 3)))
write.table(coefs.supp, file = "Fig2_coefficients.txt", sep = "\t", quote = F)

############################
# Figure 3: Association with phenotypical observations
############################
set.pval <- set.coef <- c()
setdata = NES[, 247:272]

phe = as.factor(c(rep("cidal", 4), rep("static", 5), rep("cidal", 5), rep("static", 12)))
media = as.factor(c(rep("complex", 4), rep("minimal", 22)))

set.sv = sva(setdata, mod = model.matrix(~phe))$sv
for(i in 1:nrow(NES)){
	set.pval[i] = anova(lm(setdata[i, ] ~ set.sv), lm(setdata[i, ] ~phe  + set.sv ))$Pr[2]
	set.coef[i] = summary(lm(setdata[i, ] ~ phe + set.sv))$coef[2,1]
}

# Visualize histogram of Set association p-values
hist(set.pval)

# Calculate q-values and identify sets with association at 1% FDR or less
set.qval = qvalue(set.pval)$q
set.sig = which(set.qval <= 0.01)
set.sig = set.sig[order(set.qval[set.sig])]

# Print significant sets
print(set.names[set.sig])

# Visualize association of adjusted expression data with lethality phenotype
set.id = grep("Translation", set.names)
boxplot(lm(setdata[set.id[1], ] ~ 0+ set.sv)$resid ~ phe, main = set.names[set.id[1]], ylab = "Set score (NES)")

# Generate supplementary file showing association of significant set score with phenotype
pdf("SuppFig_Set_phenotype_association.pdf")
par(mfrow = c(3,3))
for(i in 1:length(set.sig)){
	boxplot(lm(setdata[set.sig[i], ] ~ 0 + set.sv)$resid ~ 0 + phe, main = set.names[set.sig[i]], cex.main = .75, ylab = "Set score (NES)")
}
dev.off()

# AUC calculation (Non-parametric)
set.rocs = colAUC(lm(t(setdata)~set.sv)$resid, phe)
cor.test(as.vector(set.rocs), 1-set.qval, method = "spearman")

plot(set.rocs, set.qval, pch = 20, xlab = "Non parametric AUC of set", ylab = "Association based FDR", main = "Comparison of regression based and AUC test") ## Sets with low Q-value (strongly associated) also have high AUC for classification
abline(v = 0.85, col = "red")


### Significantly associated gene sets (Low FDR and high AUC)
set.qval = qvalue(set.pval)$q
set.cidal.up = which(set.qval<.05 & set.coef < 0 &set.rocs>.85)
set.cidal.up.set = cbind(as.vector(set.names[set.cidal.up]), round(set.qval[set.cidal.up], 3), round(set.coef[set.cidal.up], 3))
set.cidal.up.set = set.cidal.up.set[order(as.numeric(set.cidal.up.set[,3]), decreasing = F), ]
colnames(set.cidal.up.set) <- c("Set", "q-value", "Coefficient")
write.table(set.cidal.up.set, file = "Top_cidal_up_sets.txt", sep = "\t", quote = F, col.names = T, row.names = F)

set.static.up = which(set.qval<.05 &set.coef > 0&set.rocs>.85)
set.static.up.set = cbind(as.vector(set.names[set.static.up]), round(set.qval[set.static.up], 3), round(set.coef[set.static.up], 3))
set.static.up.set = set.static.up.set[order(as.numeric(set.static.up.set[,3])), ]
colnames(set.static.up.set) <- c("Set", "q-value", "Coefficient")
write.table(set.static.up.set, file = "Top_static_up_sets.txt", sep = "\t", quote = F, col.names = T, row.names = F)

set.sig2 = c(set.cidal.up, set.static.up)
fig3data = cbind(set.names[set.sig2], data.frame(round(NES[set.sig2, 247:272],3)))

#####################
# Handy retrieval tools
#####################

# Which genes in a gene set?
id = 1
cat(paste(set.names[id]),"\n"); print(names(which(sets[,id]==1)))

# Retrieve/plot gene set specific information in a particular experiment
lb = 247:250
m9tmp = 251:255
m9tmpadaa = 256:260
m9tmpthyadaa = 261:264
m9tmpaa = 265:268
m9tmpad = 269:272

id = 327 # SOS response
par(mfrow = c(2,1))
exp = m9tmpadaa
exp.data = data.m[which(sets[,id]== 1), exp]
matplot(t(exp.data), type = "l",  lty = 1, col = "darkgray", ylab = "Log ratio (vs. Before treatment)", xlab = "Time Point", main = set.names[id]); abline(h = 0)
set.data = NES[id, exp]
plot(set.data, type = "b", pch = 19, xlab = "Time point", ylab = "Set score (NES)",  main = set.names[id])

# Retrieve/plot gene set specific information for all experiments
id = 327 # SOS response
par(mfrow = c(2,1))
exp.data = data.m[which(sets[,id]== 1), 247:272]
matplot(t(exp.data), type = "l",  lty = 1, col = "darkgray", ylab = "Log ratio (vs. Before treatment)", xlab = "Time Point", main = set.names[id]); abline(h = 0); abline(v = c(4.5, 9.5, 14.5, 18.5, 22.5), col = "gray")
set.data = NES[id, 247:272]
plot(set.data, type = "b", pch = 19, xlab = "Time point", ylab = "Set score (NES)",  main = set.names[id])
abline(v = c(4.5, 9.5, 14.5, 18.5, 22.5), col = "gray")
