# Supplementary material for: The association of DNA damage response and nucleotide level modulation with the antibacterial mechanism of the anti-folate drug Trimethoprim
Source: BMC Genomics. 2011 Nov 28;12:583. doi: 10.1186/1471-2164-12-583 (PMC3258297; doi:10.1186/1471-2164-12-583)
Supplement: Additional file 3 — Coefficients of a set score linear model on individual supplements. Set scores and set coefficients obtained from the linear model employed to assess the effects of individual supplements (as described in main text). [file 1471-2164-12-583-S3.XLS]

## Sheet: Fig2_coefficients.txt
Gene Set coefficients from the linear model (Fig 2) for sets having high absolute coefficients for at least one factor
Positive coefficients (highlighted in orange) indicate an upregulation relative to the baseline, whereas negative coefficients (highlighted in green) indicate downregulation.
Set #	Gene Set	Intercept	ad1	aa1	thy1
188	2.3.8_Ribosomal_proteins_	-8.885	6.321	4.692	-2.887
182	2.3.2_Translation_	-8.766	5.947	5.178	-2.961
333	6.6_Ribosome_	-7.277	5.228	4.301	-2.791
367	ArgR	-4.321	4.335	1.384	-1.164
63	1.5.1.3_Arginine_	-3.587	3.822	1.869	-0.936
84	1.5.2.1_Purine_biosynthesis_	-2.253	-3.67	4.349	-3.881
464	PurR	-4.525	-3.426	6.289	-5.368
99	1.5.3.14_Enterochelin_(enterobactin)_	-4.388	3.414	4.137	-3.402
405	Fur	-4.968	3.158	4.617	-1.911
290	4.S.118_methionine_	0.491	3.096	-5.304	-1.072
439	MetJ	3.333	2.078	-9.179	-3.241
76	1.5.1.16_Histidine_	-1.38	-1.94	6.484	-1.588
69	1.5.1.9_Methionine_	2.314	1.424	-6.21	-2.524
36	1.1.3.5_Glycine_cleavage_	-0.516	-2.992	5.752	-0.169
412	GcvA	-0.553	-2.666	5.141	-0.769
142	1.7.20_S-adenosyl_methionine_biosynthesis_	1.813	-0.092	-5.14	-1.566
167	1.8.2.1_Sulfate_assimilation_	-2.423	1.595	-4.923	-2.061
327	5.8_SOS_response_	0.846	0.41	4.415	-6.272
173	2.1.4_DNA_repair_	0.674	0.533	3.952	-5.041
429	LexA	0.801	-0.131	3.895	-4.769
85	1.5.2.2_Pyrimidine_biosynthesis_	-5.367	2.938	3.542	-4.105
74	1.5.1.14_Tyrosine_	-2.691	0.52	0.531	3.066
Gene Set scores used for the linear model (Fig 2) for sets having high absolute coefficients for at least one factor
Set #	Gene Set	M9TMP_10	M9TMP_30	M9TMP_60	M9TMP_90	M9TMP_120	M9TMPAdAA_10	M9TMPAdAA_30	M9TMPAdAA_60	M9TMPAdAA_90	M9TMPAdAA_120	M9TMPThyAdAA_10	M9TMPThyAdAA_30	M9TMPThyAdAA_60	M9TMPThyAdAA_120	M9TMPAA_10	M9TMPAA_30	M9TMPAA_60	M9TMPAA_120	M9TMPAd_10	M9TMPAd_30	M9TMPAd_60	M9TMPAd_120
188	2.3.8_Ribosomal_proteins_	-6.846	-7.195	-6.073	-6.23	-11.669	1.828	3.753	5.01	5.948	0.513	2.682	1.58	-0.977	-6.322	-2.308	-7.087	-6.739	-7.051	-4.654	-7.657	-2.854	-1.507
182	2.3.2_Translation_	-6.736	-7.545	-6.282	-6.376	-11.064	2.433	4.293	4.387	5.905	0.608	2.635	1.41	-0.889	-5.561	-1.793	-5.839	-6.316	-6.232	-4.279	-7.521	-3.354	-1.949
333	6.6_Ribosome_	-5.279	-6.28	-4.994	-4.596	-9.292	1.969	4.202	4.403	5.41	1.218	2.098	1.126	-0.555	-4.828	-1.791	-5.427	-5.288	-5.346	-3.592	-6.516	-2.358	-1.677
367	ArgR	-2.52	-4.359	-4.127	-4.723	-6.587	2.345	2.805	3.622	0.822	-3.314	4.514	2.236	-0.619	-5.195	-2.617	-3.836	-2.641	-1.944	1.573	-0.856	0.22	-0.172
63	1.5.1.3_Arginine_	-2.804	-3.22	-2.539	-3.741	-5.333	4.672	4.064	4.213	1.178	-3.311	6.403	3.098	-0.421	-4.411	-1.081	-2.442	-2.236	-1.412	1.337	-0.436	0.094	-0.355
84	1.5.2.1_Purine_biosynthesis_	-4.369	-3.419	-3.292	-2.838	-4.056	-2.583	-1.34	-4.133	-2.932	-3.591	-4.051	-4.376	-6.296	-7.099	4.268	3.925	3.734	3.162	-4.122	-5.544	-3.83	-3.492
464	PurR	-8.055	-5.835	-5.076	-4.526	-5.925	-1	-0.299	-4.499	-3.62	-5.684	-3.123	-4.068	-9.675	-11.255	5.772	2.891	2.173	3.011	-6.363	-8.424	-5.994	-4.232
99	1.5.3.14_Enterochelin_(enterobactin)_	-0.736	-3.702	-3.521	-3.693	-3.251	6.044	4.096	3.791	5.09	3.831	0.801	0.567	-0.155	-2.17	-0.897	-0.887	-2.409	-3.845	-1.419	-5.024	-2.901	-1.585
405	Fur	-1.655	-3.997	-5.459	-3.926	-6.483	4.901	4.006	3.177	3.635	1.636	1.663	0.885	1.602	-0.57	-1.583	-0.563	-1.152	-1.43	-0.289	-5.079	-2.68	-2.514
290	4.S.118_methionine_	2.305	1.311	-0.252	-0.668	-0.996	-1.564	-1.186	-2.243	-1.814	-2.534	-3.947	-3.593	-0.976	-2.645	-5.856	-4.049	-4.704	-3.895	5.47	4.226	1.979	3.422
439	MetJ	7.324	5.045	2.003	0.995	-1.568	-2.806	-3.646	-5.741	-4.651	-4.86	-7.855	-7.759	-6.531	-5.89	-5.413	-5.538	-5.081	-4.489	7.559	6.835	5.914	4.202
76	1.5.1.16_Histidine_	-1.386	-3.604	-3.208	-3.338	-5.073	-1.611	0.152	1.867	3.444	2.262	-1.584	2.313	3.955	1.62	9.578	9.532	6.877	4.14	-2.571	-4.002	-0.062	3.067
69	1.5.1.9_Methionine_	6.194	2.828	1.207	0.151	-1.676	-1.244	-3.114	-3.778	-3.627	-3.464	-4.962	-4.965	-4.984	-5.073	-2.994	-3.547	-3.466	-2.716	5.683	4.704	4.8	2.627
36	1.1.3.5_Glycine_cleavage_	-1.762	-1.74	-2.185	-0.902	-0.899	0.561	0.177	0.476	2.479	2.624	1.543	1.057	2.41	3.295	7.73	6.675	6.057	5.395	-2.298	-2.999	-2.138	-1.684
412	GcvA	-1.996	-1.506	-1.935	-1.045	-0.955	0.242	-0.078	0.864	1.606	2.305	0.285	0.176	1.3	2.852	6.778	6.308	5.208	4.729	-2.732	-2.587	-1.397	-1.489
142	1.7.20_S-adenosyl_methionine_biosynthesis_	3.43	2.298	0.749	0.61	-0.834	-2.806	-3.422	-5.241	-4.012	-4.429	-5.208	-5.367	-4.884	-4.486	-2.729	-3.203	-3.469	-1.1	2.293	2.514	2.981	1.903
167	1.8.2.1_Sulfate_assimilation_	-7.05	-2.736	-3.081	-1.579	-2.487	-7.532	-8.645	-7.001	-5.655	-4.741	-9.568	-9.908	-7.299	-4.473	-6.325	-6.99	-6.594	-4.655	-3.486	-0.991	3.073	2.913
327	5.8_SOS_response_	0.245	0.487	1.793	3.556	4.002	0.255	3.457	8.356	10.641	11.496	-0.716	-0.636	-0.935	-0.118	1.287	3.632	4.327	5.946	-0.782	0.18	-0.331	0.106
173	2.1.4_DNA_repair_	0.597	0.359	2.286	3.043	3.108	1.498	3.583	7.72	8.917	10.1	0.067	0.021	-0.018	0.4	0.963	2.939	2.988	5.592	-0.603	-0.497	0.082	-0.179
429	LexA	0.742	0.686	1.5	3.843	2.833	0.843	2.668	6.46	8.746	9.706	-0.389	-0.899	-0.362	0.835	0.72	4.043	3.769	4.655	-1.089	-0.25	-1.089	-0.49
85	1.5.2.2_Pyrimidine_biosynthesis_	-4.315	-4.834	-3.482	-4.295	-5.643	6.081	4.516	1.407	0.421	-2.593	2.707	0.688	-4.953	-10.413	-2.22	-3.517	-3.212	-2.618	-3.665	-4.277	-3.183	-2.86
74	1.5.1.14_Tyrosine_	-0.753	-1.42	-1.852	-1.094	-1.743	-1.208	-1.845	-1.532	1.234	1.745	-0.101	-1.405	2.562	4.65	-3.592	-3.737	-4.952	-2.953	-2.968	-4.938	-6.052	-1.322
