# Supplementary material for: The association of DNA damage response and nucleotide level modulation with the antibacterial mechanism of the anti-folate drug Trimethoprim
Source: BMC Genomics. 2011 Nov 28;12:583. doi: 10.1186/1471-2164-12-583 (PMC3258297; doi:10.1186/1471-2164-12-583)
Supplement: Additional file 4 — Gene Sets associated with the lethality phenotype. List of gene sets up-regulated in bacteriostatic or bactericidal conditions along with their linear model coefficients. [file 1471-2164-12-583-S4.XLS]

## Sheet: Top_cidal_up_sets.txt
Top Sets upregulated in Bactericidal conditions relative to Bacteriostatic
Set	q-value	Coefficient
5.8_SOS_response_	0	-5.673
1.5.2.2_Pyrimidine_biosynthesis_	0	-4.908
2.1.4_DNA_repair_	0	-4.87
LexA	0	-4.557
1.5.3.14_Enterochelin_(enterobactin)_	0	-3.524
2.3.9_Non-ribosomal_peptide_synthetase_	0	-2.415
Nac	0	-2.036
8.4_Colicin_related_	0	-1.771
7.2_Periplasmic_space_	0	-1.528
2.1.3_DNA_recombination_	0.001	-2.237
5.6.1_Radiation_	0.001	-1.73
3.3.2_Regulon_(a_network_of_operons_encoding_related_functions)_	0.001	-1.137
2.3.2_Translation_	0.002	-4.544
6.6_Ribosome_	0.002	-4.214
2.1.1_DNA_replication_	0.002	-1.937
RNA_modification	0.002	-0.961
PurR	0.003	-4.259
BirA	0.003	-1.296
2.3.8_Ribosomal_proteins_	0.005	-4.608
OxyR	0.005	-1.721
1.8.3_Nitrogen_metabolism_	0.005	-1.48
3.1.3.1_Translation_attenuation_and_efficiency_	0.005	-1.29
1.5.1.12_Cysteine_	0.006	-1.225
5.6.2_Detoxification_(xenobiotic_metabolism)_	0.006	-1.058
MarR	0.007	-1.626
2.2.3_RNA_modification_	0.012	-0.988
Top Sets upregulated in Bacteriostatic conditions relative to Bactericidal
Set	q-value	Coefficient
MalT	0	2.076
UlaR	0	1.708
CadC	0	1.481
AllR	0	1.402
GntR	0	0.959
1.7.33.3_Salvage_pathways_of_pyrimidine_deoxyribonucleotides_	0.001	1.662
1.1.5.6_(deoxy)ribose_phosphate_degradation_	0.001	1.594
1.1.3.1_L-alanine_degradation_	0.001	1.558
4.S.126_multidrug_	0.001	1.236
1.7.1_Unassigned_reversible_reactions_	0.002	1.803
CytR	0.002	1.764
4.S.58_ferrichrome_	0.002	1.287
4.2.A.17_The_Proton-dependent_Oligopeptide_Transporter_(POT)_Family_	0.002	1.142
1.1.3.7_Threonine_catabolism_	0.002	1.107
1.1.1_Carbohydrates/Carbon_compounds_	0.003	2.103
4.S.173_sugar_	0.003	1.571
4.S.113_maltose_	0.003	1.408
1.1.3.2_L-serine_degradation_	0.003	1.289
4.S.50_D-xylose_	0.003	1.232
4.3.D.1_The_Proton-_or_sodium_ion-translocating_NADH_Dehydrogenase_(NDH)_Family_	0.004	1.68
DgsA	0.004	1.642
IdnR	0.004	1.003
EvgA	0.004	0.955
4.S.130_Na+_	0.005	1.675
FruR	0.005	1.368
DcuR	0.008	1.184
4.2.A.6_The_Resistance-Nodulation-Cell_Division_(RND)_Superfamily_	0.014	1.06
1.1.4.2_Carnitine_degradation_	0.02	1.163
